# Supplementary material for: Gas vesicle-expressing human pluripotent stem cells enable multimodal ultrasound and optical coherence tomographic imaging
Source: BMC Biotechnol. 2026 Apr 30;26:78. doi: 10.1186/s12896-026-01161-x (PMC13274054; doi:10.1186/s12896-026-01161-x)
Supplement: Supplementary file 3 — Supplementary material 3 [file 12896_2026_1161_MOESM3_ESM.zip]

Archive with 5 entries (4 files):
- 12896_2026_1161_MOESM4_ESM/
- 12896_2026_1161_MOESM4_ESM/Video-1.mp4
- 12896_2026_1161_MOESM4_ESM/Video-2.mp4
- 12896_2026_1161_MOESM4_ESM/Video-3.mp4
- 12896_2026_1161_MOESM4_ESM/Video-4.mp4
